# Supplementary material for: Who Benefits from National Estuaries? Applying the FEGS Classification System to Identify Ecosystem Services and their Beneficiaries
Source: Int J Environ Res Public Health. 2019 Jul 3;16(13):2351. doi: 10.3390/ijerph16132351 (PMC6651245; doi:10.3390/ijerph16132351)
Supplement: Supplementary file 1 [file ijerph-16-02351-s001.zip]

Archive with 2 entries (2 files):
- S1_Synonym List.xlsx.pdf
- S2_FEGS_Combinations_Counts.xlsx.pdf
